# Supplementary material for: Randomized, placebo-controlled trial reveals the impact of dose and timing of Bifidobacterium infantis probiotic supplementation on breastfed infants’ gut microbiome
Source: mSphere. 2025 Dec 22;11(1):e00518-25. doi: 10.1128/msphere.00518-25 (PMC12838401; doi:10.1128/msphere.00518-25)
Supplement: Supplemental Tables — Tables S1 to S4. [file msphere.00518-25-s0002.xlsx]

## Sheet: Table 1 Maternal Baseline
	Supplemental Table 1. Maternal Baseline Characteristics
		Placebo (n = 10)		4B CFU/day (n = 10)		8B CFU/day (n = 10)		18B CFU/day (n = 10)		All EVC (n = 30)
		Mean	SD	Mean	SD	Mean	SD	Mean	SD	Mean	SD
	Smoking Status, n (%)
	Former Smoker	1 (10%)		1 (10%)		2 (20%)		0 (0%)		3 (10%)
	Never Smoker	9 (90%)		9 (90%)		8 (80%)		10 (100%)		27 (90%)
	Any Allergies, n (%)
	Yes	5 (50%)		5 (50%)		7 (70%)		3 (30%)		15 (50%)
	No	5 (50%)		4 (40%)		3 (30%)		6 (60%)		13 (43.3%)
	Unsure	0 (0%)		1 (10%)		0 (0%)		1 (10%)		2 (6.7%)
	Any Allergic Rhinitis (Hay Fever), n (%)
	Yes	5 (50%)		5 (50%)		6 (60%)		5 (50%)		16 (53.3%)
	No	5 (50%)		5 (50%)		4 (40%)		4 (40%)		13 (43.3%)
	Unsure	0 (0%)		0 (0%)		0 (0%)		1 (10%)		1 (3.3%)
	Any Asthma, n (%)
	Yes	3 (30%)		3 (30%)		2 (20%)		4 (40%)		9 (30%)
	No	7 (70%)		7 (70%)		8 (80%)		6 (60%)		21 (70%)
	Any Autoimmune Disease, n (%)
	Yes	1 (10%)		0 (0%)		1 (10%)		0 (0%)		1 (3.3%)
	No	9 (90%)		10 (100%)		9 (90%)		9 (90%)		28 (93.3%)
	Unsure	0 (0%)		0 (0%)		0 (0%)		1 (10%)		1 (3.3%)
	Use of Oral Antibiotics in Past 10 Years (# of courses), n (%)
	0 Courses	1 (10%)		2 (20%)		1 (10%)		3 (30%)		6 (20%)
	1-3 Courses	7 (70%)		4 (40%)		7 (70%)		2 (20%)		13 (43.3%)
	4-6 Courses	1 (10%)		0 (0%)		2 (20%)		3 (30%)		5 (16.7%)
	7-10 Courses	1 (10%)		2 (20%)		0 (0%)		2 (20%)		4 (13.3%)
	Greater than 10 Courses	0 (0%)		1 (10%)		0 (0%)		0 (0%)		1 (3.3%)
	Use of IV Antibiotics in Past 10 Years (# of courses), n (%)
	0 Courses	4 (40%)		6 (60%)		6 (60%)		6 (60%)		18 (60%)
	1-3 Courses	4 (40%)		3 (30%)		3 (30%)		4 (40%)		10 (33.3%)
	4-6 Courses	2 (20%)		0 (0%)		1 (10%)		0 (0%)		1 (3.3%)
	7-10 Courses	0 (0%)		1 (10%)		0 (0%)		0 (0%)		1 (3.3%)
	Greater than 10 Courses	0 (0%)		0 (0%)		0 (0%)		0 (0%)		0 (0%)
	Use of Oral Anti-Virals in Past 10 Years (# of courses), n (%)
	0 Courses	6 (60%)		5 (50%)		7 (70%)		8 (80%)		20 (66.7%)
	1-3 Courses	2 (20%)		3 (30%)		3 (30%)		2 (20%)		8 (26.7%)
	4-6 Courses	0 (0%)		0 (0%)		0 (0%)		0 (0%)		0 (0%)
	7-10 Courses	1 (10%)		0 (0%)		0 (0%)		0 (0%)		0 (0%)
	Greater than 10 Courses	1 (10%)		1 (10%)		0 (0%)		0 (0%)		1 (3.3%)
	Use of Oral Anti-Fungals in Past 10 Years (# of courses), n (%)
	0 Courses	8 (80%)		6 (60%)		8 (80%)		8 (80%)		22 (73.3%)
	1-3 Courses	2 (20%)		3 (30%)		2 (20%)		2 (20%)		7 (23.3%)
	4-6 Courses	0 (0%)		0 (0%)		0 (0%)		0 (0%)		0 (0%)
	7-10 Courses	0 (0%)		0 (0%)		0 (0%)		0 (0%)		0 (0%)
	Greater than 10 Courses	0 (0%)		0 (0%)		0 (0%)		0 (0%)		0 (0%)
	Use of Products Containing Antibacterials or Antimicrobials, n (%)
	I Often Use Them	0 (0%)		1 (10%)		1 (10%)		2 (20%)		4 (13.3%)
	I Sometimes Use Them	3 (30%)		6 (60%)		3 (30%)		3 (30%)		12 (40%)
	I Rarely Use Them	7 (70%)		3 (30%)		6 (60%)		5 (50%)		14 (46.7%)
	Sentiments About Using Products Containing Antibacterials or Antimicrobials, n (%)
	Prefers Not to Use Them	7 (70%)		4 (40%)		7 (70%)		5 (50%)		16 (53.3%)
	Prefers to Use Them Some of the Time	2 (20%)		1 (10%)		1 (10%)		3 (30%)		5 (16.7%)
	Prefers to Use Them at All Times	0 (0%)		1 (10%)		0 (0%)		0 (0%)		1 (3.3%)
	No Preference	1 (10%)		4 (40%)		2 (20%)		2 (20%)		8 (26.7%)
	Typical Behavior if Pacifier or Toy Fell on Floor Inside of Home, n (%)
	No Action Taken	6 (60%)		0 (0%)		1 (10%)		2 (20%)		3 (10%)
	Wipe it Off	0 (0%)		2 (20%)		4 (40%)		4 (40%)		10 (33.3%)
	Lick it Off	0 (0%)		2 (20%)		0 (0%)		0 (0%)		2 (6.7%)
	Rinse with Water	3 (30%)		6 (60%)		4 (40%)		2 (20%)		12 (40%)
	Wash with Soap and Water	1 (10%)		0 (0%)		0 (0%)		2 (20%)		2 (6.7%)
	No Pacifier Use	0 (0%)		0 (0%)		1 (10%)		0 (0%)		1 (3.3%)
	Maternal Pregnancy & Labor Baseline Characteristics
	Ruptured Membranes Prior to Birth, n (%)
	Membranes Not Ruptered	1 (10%)		5 (50%)		3 (30%)		3 (30%)		11 (36.7%)
	0 to 1 hours	3 (30%)		1 (10%)		3 (30%)		1 (10%)		5 (16.7%)
	1 to 6 hours	2 (20%)		1 (10%)		1 (10%)		5 (50%)		7 (23.3%)
	6 to 12 hours	1 (10%)		1 (10%)		2 (20%)		0 (0%)		3 (10%)
	12 to 18 hours	1 (10%)		0 (0%)		0 (0%)		0 (0%)		0 (0%)
	18 to 24 hours	1 (10%)		0 (0%)		0 (0%)		0 (0%)		0 (0%)
	> 24 hours	1 (10%)		1 (10%)		1 (10%)		0 (0%)		2 (6.7%)
	Unsure if Membranes Ruptured	0 (0%)		0 (0%)		0 (0%)		1 (10%)		1 (3.3%)
	En caul	0 (0%)		1 (10%)		0 (0%)		0 (0%)		1 (3.3%)
	Antibiotic Use 72 h Prepartum, n (%)
	Yes	0 (0%)		0 (0%)		0 (0%)		0 (0%)		0 (0%)
	No	10 (100%)		10 (100%)		10 (100%)		8 (80%)		28 (93.3%)
	Unsure	0 (0%)		0 (0%)		0 (0%)		2 (20%)		2 (6.7%)
	Antibiotic Use During Labor, n (%)
	Yes	3 (30%)		2 (20%)		3 (30%)		2 (20%)		7 (23.3%)
	No	7 (70%)		8 (80%)		7 (70%)		8 (80%)		23 (76.7%)
	Antibiotic 72 h Postpartum, n (%)
	Yes	0 (0%)		1 (10%)		0 (0%)		2 (20%)		3 (10%)
	No	9 (90%)		9 (90%)		10 (100%)		6 (60%)		25 (83.3%)
	Unsure	1 (10%)		0 (0%)		0 (0%)		2 (20%)		2 (6.7%)
	Labor Complications 72h Prepartum, n (%)
	Yes	0 (0%)		1 (10%)		1 (10%)		0 (0%)		2 (6.7%)
	No	10 (100%)		8 (80%)		9 (90%)		10 (100%)		27 (90%)
	Unsure	0 (0%)		1 (10%)		0 (0%)		0 (0%)		1 (3.3%)
	Complications During Labor, n (%)
	Yes	2 (20%)		1 (10%)		2 (20%)		2 (20%)		5 (16.7%)
	No	8 (80%)		8 (80%)		8 (80%)		8 (80%)		24 (80%)
	Unsure	0 (0%)		1 (10%)		0 (0%)		0 (0%)		1 (3.3%)
	Labor Complications 72h Postpartum, n (%)
	Yes	1 (10%)		1 (10%)		0 (0%)		3 (30%)		4 (13.3%)
	No	9 (90%)		9 (90%)		10 (100%)		7 (70%)		26 (86.7%)
	Gestational Diabetes Mellitus (GDM) or Glucose Intolerance Diagnosis, n (%)
	Yes	1 (10%)		1 (10%)		1 (10%)		2 (20%)		4 (13.3%)
	No	8 (80%)		8 (80%)		9 (90%)		6 (60%)		23 (76.7%)
	Not tested for GDM or Glucose Intolerance	1 (10%)		1 (10%)		0 (0%)		2 (20%)		3 (10%)
	GBS Positive Diagnosis, n (%)
	Yes	2 (20%)		1 (10%)		3 (30%)		2 (20%)		6 (20%)
	No	8 (80%)		8 (80%)		7 (70%)		8 (80%)		23 (76.7%)
	Unsure	0 (0%)		1 (10%)		0 (0%)		0 (0%)		1 (3.3%)
	Other Diagnosed Infections (Non-GBS), n (%)
	Yes	0 (0%)		1 (10%)		2 (20%)		0 (0%)		3 (10%)
	No	10 (100%)		9 (90%)		8 (80%)		10 (100%)		27 (90%)
	Number of Other Diagnosed Infections, n (%)
	No Infections	10 (100%)		9 (90%)		8 (80%)		10 (100%)		27 (90%)
	1 Infection	0 (0%)		0 (0%)		0 (0%)		0 (0%)		0 (0%)
	2 Infections	0 (0%)		1 (10%)		2 (20%)		0 (0%)		3 (10%)
	Antibiotic Use 1-Year Before Pregnancy and Until Enrollment, n (%)
	Yes	4 (40%)		3 (30%)		2 (20%)		2 (20%)		7 (23.3%)
	No	6 (60%)		6 (60%)		7 (70%)		8 (80%)		21 (70%)
	Unsure	0 (0%)		1 (10%)		1 (10%)		0 (0%)		2 (6.7%)
	Number of Antibiotic Courses 1-Year Before Pregnancy and Until Enrollment, n (%)
	No Antibiotic Courses	6 (60%)		6 (60%)		7 (70%)		8 (80%)		21 (70%)
	1 Course	2 (20%)		0 (0%)		1 (10%)		2 (20%)		3 (10%)
	2 Courses	0 (0%)		2 (20%)		1 (10%)		0 (0%)		3 (10%)
	3 Courses	0 (0%)		1 (10%)		0 (0%)		0 (0%)		1 (3.3%)
	4 Courses	1 (10%)		0 (0%)		0 (0%)		0 (0%)		0 (0%)
	5 Courses	0 (0%)		0 (0%)		0 (0%)		0 (0%)		0 (0%)
	6 Courses	1 (10%)		0 (0%)		0 (0%)		0 (0%)		0 (0%)
	Unsure	0 (0%)		1 (10%)		1 (10%)		0 (0%)		2 (6.7%)
	Probiotic Use During Pregnancy and Until Enrollment, n (%)
	Yes	6 (60%)		2 (20%)		3 (30%)		2 (20%)		7 (23.3%)
	No	4 (40%)		8 (80%)		7 (70%)		8 (80%)		23 (76.7%)

## Sheet: Table 2 Infant Baseline
	Supplemental Table 2. Infant Baseline Characteristics
		Placebo (n = 10)		4B CFU/day (n = 10)		8B CFU/day (n = 10)		18B CFU/day (n = 10)		All EVC (n = 30)
		Mean	SD	Mean	SD	Mean	SD	Mean	SD	Mean	SD
	Medical Complications at Birth, n (%)
	Yes	0 (0%)		1 (10%)		1 (10%)		1 (10%)		3 (10%)
	No	10 (100%)		9 (90%)		9 (90%)		9 (90%)		27 (90%)
	Complications, Described			Breathing complications		Lip and tongue tie		Hypoglycemia
	Oral Antibiotic Use First 72 Hours Postnatal, n (%)
	Yes	0 (0%)		0 (0%)		0 (0%)		0 (0%)		0 (0%)
	No	10 (100%)		10 (100%)		10 (100%)		10 (100%)		30 (100%)
	IV Antibiotic Use First 72 Hours Postnatal, n (%)
	Yes	0 (0%)		2 (20%)		0 (0%)		1 (10%)		3 (10%)
	No	10 (100%)		8 (80%)		10 (100%)		9 (90%)		27 (90%)
	Vitamin K Shot Received, n (%)
	Yes	9 (90%)		9 (90%)		10 (100%)		8 (80%)		27 (90%)
	No	1 (10%)		1 (10%)		0 (0%)		1 (10%)		2 (6.7%)
	Unsure	0 (0%)		0 (0%)		0 (0%)		1 (10%)		1 (3.3%)
	Hepatitis B Vaccine Received, n (%)
	Yes	2 (20%)		5 (50%)		8 (80%)		5 (50%)		18 (60%)
	No	8 (80%)		5 (50%)		2 (20%)		3 (30%)		10 (33.3%)
	Unsure	0 (0%)		0 (0%)		0 (0%)		2 (20%)		2 (6.7%)
	Colostrum Consumption Postnatal, n (%)
	Within 1 h of delivery	7 (70%)		6 (60%)		9 (90%)		7 (70%)		22 (73.3%)
	Between 1 and 3 h of delivery	3 (30%)		2 (20%)		1 (10%)		3 (30%)		6 (20%)
	Between 3 and 6 h of delivery	0 (0%)		2 (20%)		0 (0%)		0 (0%)		2 (6.7%)
	Between 6 and 12 h of delivery	0 (0%)		0 (0%)		0 (0%)		0 (0%)		0 (0%)
	Infant Formula Consumption First 72 Hours Postnatal, n (%)
	Yes	0 (0%)		1 (10%)		0 (0%)		2 (20%)		3 (10%)
	No	10 (100%)		9 (90%)		10 (100%)		8 (80%)		27 (90%)
	Infant Formula, Described			Unsure, received in NICU via tube				Unknown; Similac
	Age at First Bath, n (%)
	Within 24 h	1 (10%)		1 (10%)		1 (10%)		0 (0%)		2 (6.7%)
	Between 24 and 48 h	0 (0%)		4 (40%)		3 (30%)		5 (50%)		12 (40%)
	Between 48 and 72 h	1 (10%)		3 (30%)		0 (0%)		3 (30%)		6 (20%)
	Between 72 and 96 h	0 (0%)		0 (0%)		1 (10%)		0 (0%)		1 (3.3%)
	More than 96 h	8 (80%)		2 (20%)		5 (50%)		1 (10%)		8 (26.7%)
	Unsure	0 (0%)		0 (0%)		0 (0%)		1 (10%)		1 (3.3%)
	Antibiotic Eye Ointment Use First 72 Hours Postnatal, n (%)
	Yes	6 (60%)		6 (60%)		7 (70%)		6 (60%)		19 (63.3%)
	No	3 (30%)		4 (40%)		3 (30%)		4 (40%)		11 (36.7%)
	Unsure	1 (10%)		0 (0%)		0 (0%)		0 (0%)		0 (0%)
	Probiotic Use First 72 Hours Postnatal, n (%)
	Yes	0 (0%)		0 (0%)		0 (0%)		0 (0%)		0 (0%)
	No	10 (100%)		10 (100%)		10 (100%)		10 (100%)		30 (100%)
	Vitamin D Drop Use First 72 Hours Postnatal, n (%)
	Yes	0 (0%)		1 (10%)		0 (0%)		1 (10%)		2 (6.7%)
	No	9 (90%)		7 (70%)		10 (100%)		7 (70%)		24 (80%)
	Unsure	1 (10%)		2 (20%)		0 (0%)		2 (20%)		4 (13.3%)
	Medication Use First 72 Hours Postnatal, n (%)
	Yes	0 (0%)		1 (10%)		0 (0%)		0 (0%)		1 (3.3%)
	No	10 (100%)		9 (90%)		10 (100%)		10 (100%)		29 (96.7%)
	Medications, Described			IV Antibiotics
	Other Vitamin Drops First 72 Hours Postnatal, n (%)
	Yes	0 (0%)		0 (0%)		0 (0%)		0 (0%)		0 (0%)
	No	10 (100%)		10 (100%)		10 (100%)		10 (100%)		30 (100%)
	Other Treatment First 72 Hours Postnatal, n (%)
	Yes	0 (0%)		0 (0%)		0 (0%)		1 (10%)		1 (3.3%)
	No	10 (100%)		10 (100%)		10 (100%)		9 (90%)		29 (96.7%)
	Other Treatment, Described							Supplemental Formula
	Donor Milk Consumption First 72 Hours Postnatal, n (%)
	Yes	1 (10%)		0 (0%)		0 (0%)		0 (0%)		0 (0%)
	No	9 (90%)		10 (100%)		10 (100%)		10 (100%)		30 (100%)
	Sugar Water Consumption First 72 Hours Postnatal, n (%)
	Yes	0 (0%)		2 (20%)		0 (0%)		1 (10%)		3 (10%)
	No	10 (100%)		7 (70%)		10 (100%)		8 (80%)		25 (83.3%)
	Unsure	0 (0%)		1 (10%)		0 (0%)		1 (10%)		2 (6.7%)
	Water Consumption First 72 Hours Postnatal, n (%)
	Yes	0 (0%)		0 (0%)		0 (0%)		0 (0%)		0 (0%)
	No	10 (100%)		10 (100%)		10 (100%)		10 (100%)		30 (100%)
	Other Fluid Consumption First 72 Hours Postnatal, n (%)
	Yes	0 (0%)		0 (0%)		0 (0%)		0 (0%)		0 (0%)
	No	10 (100%)		10 (100%)		10 (100%)		10 (100%)		30 (100%)
	Eczema Diagnosis, n (%)
	Yes	0 (0%)		0 (0%)		0 (0%)		2 (20%)		2 (6.7%)
	No	9 (90%)		10 (100%)		10 (100%)		8 (80%)		28 (93.3%)
	Unsure	1 (10%)		0 (0%)		0 (0%)		0 (0%)		0 (0%)
	Wheezing Diagnosis, n (%)
	Yes	0 (0%)		0 (0%)		0 (0%)		0 (0%)		0 (0%)
	No	10 (100%)		10 (100%)		10 (100%)		10 (100%)		30 (100%)
	Gastroesophogeal Reflux Disease (GERD) Diagnosis, n (%)
	Yes	0 (0%)		0 (0%)		0 (0%)		0 (0%)		0 (0%)
	No	10 (100%)		10 (100%)		10 (100%)		10 (100%)		30 (100%)
	Signs of Colic, n (%)
	Yes	0 (0%)		0 (0%)		0 (0%)		0 (0%)		0 (0%)
	No	9 (90%)		10 (100%)		10 (100%)		9 (90%)		29 (96.7%)
	Unsure	1 (10%)		0 (0%)		0 (0%)		1 (10%)		1 (3.3%)
	Oral Thrush, n (%)
	Yes	0 (0%)		1 (10%)		0 (0%)		3 (30%)		4 (13.3%)
	No	10 (100%)		9 (90%)		10 (100%)		6 (60%)		25 (83.3%)
	Unsure	0 (0%)		0 (0%)		0 (0%)		1 (10%)		1 (3.3%)
	Blood in Stool Past Month, n (%)
	Yes	0 (0%)		0 (0%)		0 (0%)		1 (10%)		1 (3.3%)
	No	10 (100%)		10 (100%)		10 (100%)		9 (90%)		29 (96.7%)
	Constipation Past Month, n (%)
	Yes	0 (0%)		0 (0%)		0 (0%)		0 (0%)		0 (0%)
	No	10 (100%)		10 (100%)		10 (100%)		10 (100%)		30 (100%)
	Diarrhea Past Month, n (%)
	Yes	1 (10%)		1 (10%)		1 (10%)		0 (0%)		2 (6.7%)
	No	9 (90%)		9 (90%)		9 (90%)		10 (100%)		28 (93.3%)
	Prolonged Abdominal Bloating or Straining Past Month, n (%)
	Yes	1 (10%)		1 (10%)		1 (10%)		0 (0%)		2 (6.7%)
	No	9 (90%)		9 (90%)		9 (90%)		10 (100%)		28 (93.3%)
	Vomited Past Month, n (%)
	Yes	3 (30%)		1 (10%)		2 (20%)		3 (30%)		6 (20%)
	No	7 (70%)		8 (80%)		8 (80%)		7 (70%)		23 (76.7%)
	Unsure	0 (0%)		1 (10%)		0 (0%)		0 (0%)		1 (3.3%)
	Any Sick Doctor Visits, n (%)
	Yes	0 (0%)		1 (10%)		0 (0%)		0 (0%)		1 (3.3%)
	No	10 (100%)		9 (90%)		10 (100%)		10 (100%)		29 (96.7%)
	Any Hospitalizations, n (%)
	Yes	0 (0%)		0 (0%)		0 (0%)		0 (0%)		0 (0%)
	No	10 (100%)		10 (100%)		10 (100%)		10 (100%)		30 (100%)
	Courses of Antibiotics, n (%)
	0 Courses	10 (100%)		8 (80%)		10 (100%)		9 (90%)		27 (90%)
	1 Course	0 (0%)		1 (10%)		0 (0%)		1 (10%)		2 (6.7%)
	2 Courses	0 (0%)		1 (10%)		0 (0%)		0 (0%)		1 (3.3%)
	Any Probiotic Supplements, n (%)
	Yes	0 (0%)		1 (10%)		1 (10%)		0 (0%)		2 (6.7%)
	No	10 (100%)		9 (90%)		9 (90%)		10 (100%)		28 (93.3%)
	Any Infant Formula, n (%)
	No	10 (100%)		8 (80%)		10 (100%)		8 (80%)		26 (86.7%)
	Between Birth and 2 wks of Age	0 (0%)		2 (20%)		0 (0%)		2 (20%)		4 (13.3%)
	Between 2 and 4 wks of Age	0 (0%)		0 (0%)		0 (0%)		0 (0%)		0 (0%)
	Daycare Enrollment, n (%)
	None	9 (90%)		10 (100%)		9 (90%)		10 (100%)		29 (96.7%)
	1 to 2 Months	0 (0%)		0 (0%)		1 (10%)		0 (0%)		1 (3.3%)
	3 to 4 Months	1 (10%)		0 (0%)		0 (0%)		0 (0%)		0 (0%)
	Cared for by an Adult that Cared for Another Child, n (%)
	Yes	0 (0%)		2 (20%)		0 (0%)		0 (0%)		2 (6.7%)
	No	10 (100%)		8 (80%)		10 (100%)		10 (100%)		28 (93.3%)

## Sheet: Table 3 Daily Logs
	Supplemental Table 3. Infant Health and Dietary Intake
			Baseline											Supplementation											Post-supplementation
			Placebo (n = 10)		4B CFU/day (n = 10)		8B CFU/day (n = 9)		18B CFU/day (n = 10)		All EVC (n = 30)			Placebo (n = 10)		4B CFU/day (n = 10)		8B CFU/day (n = 9)		18B CFU/day (n = 10)		All EVC (n = 30)			Placebo (n = 10)		4B CFU/day (n = 10)		8B CFU/day (n = 9)		18B CFU/day (n = 10)		All EVC (n = 30)
			Mean	SD	Mean	SD	Mean	SD	Mean	SD	Mean	SD		Mean	SD	Mean	SD	Mean	SD	Mean	SD	Mean	SD		Mean	SD	Mean	SD	Mean	SD	Mean	SD	Mean	SD
	Number of Stools		2.18571	1.65239	3.54286	2.55267	2.7619	2.20505	2.10476	1.34665	2.8046	2.10635		1.98571	1.36175	1.91786	1.13377	1.28175	0.512424	1.44378	0.675236	1.55697	0.842729		1.67143	1.01055	1.44643	0.719672	1.14286	0.541928	1.41071	0.719869	1.3399	0.659757
	Stool Size1
		Smear	0	0	0.0285714	0.0602339	0.0380952	0.0769309	0.0942857	0.167169	0.0541872	0.112834		0.0648292	0.066614	0.0464544	0.0474231	0.0507171	0.0564654	0.0978858	0.167493	0.0655123	0.10595		0.102004	0.182854	0.0325499	0.0511057	0.0293651	0.0503108	0.0667033	0.0890529	0.0433385	0.0664158
		Up to 25%	0.213333	0.329309	0.15	0.214153	0	0	0.0904762	0.146256	0.0829228	0.159544		0.173034	0.15462	0.0678256	0.0510883	0.0807667	0.111538	0.140851	0.134007	0.0970231	0.106024		0.159082	0.180082	0.0960256	0.093574	0.0519503	0.0565551	0.164394	0.136434	0.105922	0.109104
		25-50%	0.277619	0.288898	0.304762	0.273274	0.369841	0.314484	0.389524	0.223509	0.354187	0.264037		0.32412	0.132242	0.333997	0.192821	0.155331	0.134893	0.322799	0.173095	0.274687	0.182872		0.304491	0.169853	0.345499	0.193327	0.236437	0.189737	0.364159	0.113526	0.318086	0.172079
		> 50%	0.509048	0.379146	0.516667	0.430046	0.592063	0.288655	0.425714	0.308739	0.508703	0.344392		0.438017	0.254352	0.551723	0.200934	0.713186	0.187377	0.438464	0.276473	0.562777	0.24579		0.434423	0.315608	0.525926	0.226632	0.682248	0.207588	0.404744	0.233051	0.532653	0.243581
	Stool Consistency1
		Watery	0.493333	0.435975	0.866667	0.176469	0.509524	0.446414	0.621429	0.396541	0.671264	0.374731		0.468727	0.363942	0.538583	0.326664	0.694746	0.395817	0.414792	0.255262	0.544361	0.336576		0.461082	0.337039	0.50359	0.360459	0.615079	0.418763	0.472576	0.433147	0.527495	0.394866
		Soft	0.506667	0.435975	0.133333	0.176469	0.490476	0.446414	0.378571	0.396541	0.328736	0.374731		0.531273	0.363942	0.408921	0.268344	0.271066	0.337267	0.585208	0.255262	0.426927	0.305714		0.518918	0.351809	0.49641	0.360459	0.337302	0.37084	0.527424	0.433147	0.457726	0.385087
		Formed	0	0	0	0	0	0	0	0	0	0		0	0	0.052496	0.151348	0.034188	0.102564	0	0	0.0287121	0.10428		0.02	0.0632456	0	0	0.047619	0.142857	0	0	0.0147783	0.0795837
		Hard	0	0	0	0	0	0	0	0	0	0		0	0	0	0	0	0	0	0	0	0		0	0	0	0	0	0	0	0	0	0
	Blood in Stool1		0	0	0	0	0	0	0.0142857	0.0451754	0.00492611	0.0265279		0	0	0.00357143	0.0112938	0.00396825	0.0119048	0.0142857	0.0451754	0.00738916	0.0276301		0	0	0	0	0	0	0	0	0	0
	Bloating or Straining1		0	0	0.0285714	0.0903508	0.031746	0.0952381	0.0285714	0.0903508	0.0295567	0.0885526		0.0107143	0.0241053	0.0285714	0.0527046	0.047619	0.101015	0.00714286	0.0225877	0.0270936	0.065197		0.0214286	0.0383917	0.0357143	0.0789673	0.031746	0.0952381	0.0107143	0.0338815	0.0258621	0.0713626
	Vomit1		0.0714286	0.225877	0.0142857	0.0451754	0	0	0.0571429	0.0737711	0.0246305	0.054918		0.0678571	0.101645	0.0214286	0.0451754	0.0436508	0.0709308	0.0107143	0.0241053	0.0246305	0.0496924		0.0392857	0.0898001	0.00714286	0.0150585	0.0357143	0.0399298	0.0107143	0.0338815	0.0172414	0.0325382
	Diaper Rash1		0.0142857	0.0451754	0.214286	0.181328	0.111111	0.223353	0.0571429	0.120468	0.128079	0.184473		0.0785714	0.1485	0.221429	0.296331	0.0952381	0.189824	0.0642857	0.100734	0.128079	0.216089		0.0357143	0.0583212	0.207143	0.263416	0.0634921	0.154418	0.121429	0.165985	0.133005	0.203803
	Diaper Rash, Severity2		0.0142857	0.0451754	0.114286	0.131277	0.047619	0.142857	0.0571429	0.120468	0.0738916	0.130153		0.0678571	0.128715	0.114286	0.160427	0.0396825	0.0654762	0.025	0.0294026	0.0603448	0.106761		0.025	0.0477676	0.0928571	0.120468	0.0357143	0.0944911	0.075	0.108392	0.0689655	0.107538
	Breast milk1		1	0	1	0	1	0	1	0	1	0		1	0	1	0	1	0	1	0	1	0		1	0	1	0	1	0	1	0	1	0
	Infant Formula1		0	0	0	0	0	0	0	0	0	0		0	0	0	0	0	0	0	0	0	0		0	0	0	0	0	0	0	0	0	0
	Vitamin D1		0.242857	0.387152	0.428571	0.425918	0.380952	0.342559	0.157143	0.346345	0.320197	0.381143		0.25	0.394836	0.45	0.334267	0.40873	0.40371	0.189286	0.399848	0.347291	0.384405		0.210714	0.348486	0.410714	0.30363	0.456349	0.443482	0.15	0.337474	0.334975	0.376081
	Non-Study Probiotics1		0	0	0	0	0	0	0	0	0	0		0	0	0	0	0	0	0	0	0	0		0	0	0	0	0	0	0	0	0	0
	Solid Food1		0	0	0	0	0	0	0	0	0	0		0	0	0	0	0	0	0	0	0	0		0	0	0	0	0	0	0.0464286	0.102478	0.0160099	0.0622892
	Antibiotics1
		Oral	0	0	0	0	0	0	0	0	0	0		0	0	0	0	0	0	0.0178571	0.0564692	0.00615764	0.0331599		0	0	0	0	0	0	0.0107143	0.0338815	0.00369458	0.0198959
		IV	0	0	0	0	0	0	0	0	0	0		0	0	0	0	0	0	0	0	0	0		0	0	0	0	0	0	0	0	0	0
	Cold1		0	0	0.0285714	0.0602339	0.031746	0.0952381	0	0	0.0197044	0.0630162		0.0821429	0.135787	0.103571	0.209233	0.126984	0.163772	0.0928571	0.129538	0.107143	0.165325		0.0535714	0.109433	0.103571	0.105745	0.253968	0.346467	0.203571	0.211657	0.184729	0.237299
	Fever1		0	0	0	0	0	0	0	0	0	0		0	0	0	0	0	0	0	0	0	0		0.00357143	0.0112938	0	0	0.00396825	0.0119048	0.00714286	0.0225877	0.00369458	0.0146162
	Medications1		0.1	0.191071	0.0428571	0.135526	0	0	0.1	0.269795	0.0492611	0.176109		0.025	0.0414108	0.125	0.243539	0.031746	0.0577105	0.0321429	0.068284	0.0640394	0.153429		0.0178571	0.045332	0.117857	0.120291	0.0992063	0.122133	0.0821429	0.1399	0.0997537	0.124225
	1Proportions were calculated as number of days reported/total number of days in each study period
	2On a scale of 1 to 10

## Sheet: Table 4 Sleep, Cry, Fussing 
	Supplemental Table 4. Infant Sleep and Crying
			Baseline											Supplementation
			Placebo (n = 10)		4B CFU/day (n = 10)		8B CFU/day (n = 9)		18B CFU/day (n = 10)		All EVC (n = 30)			Placebo (n = 10)		4B CFU/day (n = 10)		8B CFU/day (n = 9)		18B CFU/day (n = 10)		All EVC (n = 30)
			Mean	SD	Mean	SD	Mean	SD	Mean	SD	Mean	SD		Mean	SD	Mean	SD	Mean	SD	Mean	SD	Mean	SD
	Sleep Hours		13.723	16.41	14.25	1.837	13.692	2.749	13.591	2.211	13.849	2.277		13.557	1.704	14.132	1.571	14.125	1.383	13.371	1.587	13.863	1.537
	Change in Sleep Hrs1													-0.165	1.558	-0.096	1.953	0.382	2.784	0.073	1.817	0.114	2.177
	Cry Hours		0.774	0.505	0.661	0.413	0.67	0.492	0.837	0.694	0.729	0.547		0.552	0.358	1.236	1.26	0.452	0.277	0.568	0.466	0.789	0.89
	Change in Cry Hrs1													-0.171	0.428	0.676	1.062	-0.083	0.314	-0.408	0.663	0.074	0.889
	1Change in sleep and cry hours from baseline
